# Supplementary material for: The Timing Statistics of Spontaneous Calcium Release in Cardiac Myocytes
Source: PLoS One. 2013 May 17;8(5):e62967. doi: 10.1371/journal.pone.0062967 (PMC3656860; doi:10.1371/journal.pone.0062967)
Supplement: Appendix S1 — The large N approximation to the exact mean first passage time given by Eq. 11 . Detailed derivations of Eqs 12–14 are given. (TEX) [file pone.0062967.s001.tex]

%% AMS-LaTeX Created by Wolfram Mathematica 7.0 : www.wolfram.com

\documentclass[12pt]{article}
\usepackage{graphics}
\usepackage{epsfig} 
\usepackage{hyperref}
\usepackage{graphics}
\usepackage{color}      % use if color is used in text
\usepackage{graphicx}


\begin{document}


\title {\bf Supporting Material:  Appendix S1}
\date{}
\maketitle

\section{The mean first passage time for a single cluster} 
When the spark activation  for the cluster  is dictated  by the closed to open  transitions, the stochastic dynamics of the cluster is governed by  the master equation 
 \begin{eqnarray}
{dP(n,t)\over dt}=w_{+}(n-1)P(n-1,t)+w_{-}(n+1)P(n+1,t)-\nonumber\\ \left(w_{+}(n)+w_{-}(n)\right)P(n,t)
\end{eqnarray}
 where $P(n,t)$  is the probability for $n$ channels in the cluster to open at a time $t$.
For the system dynamics  governed by  Eq. (1),  the first passage time   from $n_{i}$  to $n_{f}$, with  reflecting boundary conditions at origin (see the work \cite{pur}), is given by  
\begin{eqnarray}
T_{e}(n_i,n_f)=\sum_{k=n_{i}}^{n_{f}-1} {1\over w_{+}(k)}+\sum_{k=n_{i}}^{n_{f}-2} {1\over w_{+}(k)}\sum_{i=k+1}^{n_{f}-1} \prod_{j=k+1}^{i}{w_{-}(j)\over w_{+}(j)}
\end{eqnarray}
where $w_{+}(n)=k_{+}(N-n)(c_{o}+gn)^2$ and $w_{-}(n)=k_{-}n.$ 
As described in the text we will consider the case $n_i=0$ and $n_f=N/2$.    Following Doering et al. \cite{do1} we will find an assymptotic expansion, valid for large $N$, for the second term in the sum above.   This sum is
\begin{eqnarray}
T_{b}(n_i,n_f)\approx\sum_{k=n_{i}}^{n_{f}-2} {1\over w_{+}(k)}\sum_{i=k+1}^{n_{f}-1} \prod_{j=k+1}^{i}{w_{-}(j)\over w_{+}(j)}=\sum_{k=n_{i}}^{n_{f}-2} {1\over w_{+}(k)}\Gamma(k)
\end{eqnarray}
where 
\begin{equation}
\Gamma(k)=\sum_{i=k+1}^{n_{f}-1} \prod_{j=k+1}^{i}{w_{-}(j)\over w_{+}(j)}.
\end{equation}
$\Gamma(k)$ can be rewritten as 
\begin{equation}
\Gamma(k)=\sum_{i=k+1}^{n_{f}-1} e^{Nf(i)}
\end{equation}
where 
\begin{equation}
f(i)={1\over N}\sum_{j=k+1}^{i}\log\left({w_{-}(j)\over w_{+}(j)}\right).
\end{equation}
Let us first define $z=j/N$  and $h(z)=1/ \rho(z)={w_{-}(Nz)\over w_{+}(Nz)}$.
Via the Trapezium rule, one can rewrite Eq. (6) as 
\begin{equation}
f(i)={\log \left(h({k+1\over N})\right)+\log \left(h({i\over N})\right)\over 2N}+\int_{(k+1)/N}^{i/N} \log \left( h(z)\right)dz.
\end{equation}
Substituting Eq. (7) in Eq. (5) and after some algebra, we get 
\begin{eqnarray}
\Gamma(k)&=&\sqrt{h\left({k+1\over N}\right)}\exp\left(-N\phi\left({k+1\over N}\right)\right)\sum_{i=k+1}^{n_{f}-1} \sqrt{h\left({i\over N}\right)}\exp\left(N\phi\left({i\over N}\right)\right)\nonumber \\
          &\approx& \sqrt{h\left({k+1\over N}\right)}\exp\left(-N\phi\left({k+1\over N}\right)\right)\chi
\end{eqnarray}
where   
\begin{eqnarray}
\chi= N  \int_{(k+1)/N}^{(n_{f}-1)/N}\sqrt{h\left({i\over N}\right)}\exp\left(N\phi\left({i\over N}\right)\right).
\end{eqnarray}
Here  $\phi(x)$  denotes the effective potential  which is given as 
\begin{eqnarray}
\phi(x)=\int_{0}^{x}\log \left(h(z) \right)dz=-\int_{0}^{x}\log \left(\rho(z) \right)dz. 
\end{eqnarray}

\subsection{Case 1: clusters of size $N<N_c$    } 
 In this case the fixed point at $x_o=0$ is stable and a Ca spark occurs when the system makes a random excursion to $ x_s=n_s/N$.  The MFPT  for the system to reach $x_{s}$ starting from $x_{o}$  is, to leading order, given by
 \begin{eqnarray}
T_{b}&\approx& \exp \left(N\left(\phi\left({n_{s}\over N}\right)-\phi\left({1\over N}\right)\right)\right)\approx\exp \left(N\phi \left(x_{s}\right)\right).
\end{eqnarray}
In the limit of small $c_{o}$ ($c_{o}\approx0$),  we approximate $h(x)=1/  \left(\eta N^2(1-x)x \right)$.  The effective potential (10)  can be readily calculated as 
\begin{eqnarray}
N\phi(x_s)\approx An_{s}+N \log \left(1-x_{s}\right)
\end{eqnarray}
where $A=2-\log \left(\rho(x_{s}\right)$.  Note here that since $T_b$ is exponentially large it is safe to drop the first sum in Eq. (2) which decreases with increasing $N$.     Thus, in this regime $T_e \approx T_b$.  

\subsection{Case 2: cluster of size  $N_c<N<N_d$     } 
Let us now  further  approximate the integral (9).  Closer inspection  of the effective potential (10) shows  that, in this regime,  $\phi(i/N)$  exhibits  a maximum value at $i=m$ and  hence  we can impose a saddle point approximation on Eq. (9)  to get 
\begin{equation}
\chi\approx\sqrt{{2 \pi Nh({m/N}) \over \phi''({m/N})}}\exp\left(N\phi({m/N})\right).
\end{equation}
Note here that since we are in the bistable regime the location of the maximum $m<N/2$.
Substituting Eq. (8) in Eq. (3), and setting $n_i=0$, gives
\begin{equation}
T_{b}=\chi\sum_{k=0}^{n_{f}-2} {1\over w_{+}(k)}\sqrt{h\left({k+1\over N}\right)}\exp\left(-N\phi\left({k+1\over N}\right)\right)
\end{equation}
The  last summation of Eq. (14) is dominated by the minimum of $\phi$ around $k=0$.  Hence  let us expand $\phi$ around  $1/N$ as 
\begin{equation}
\phi\left({k+1\over N}\right)=\phi\left({1\over N}\right)+\phi' \left({1\over N}\right) {k\over N}+...
\end{equation}
Plugging Eq. (15) into Eq. (14)  and after some algebra,  we get 
\begin{equation}
T_{b}=\sqrt{{2 \pi Nh\left({m\over N}\right) \over \phi''\left({m\over N}\right)}}\exp\left(N\left(\phi\left({m\over N}\right)-\phi\left({1\over N}\right)\right )\right) {h\left({1\over N}\right)^{{3\over 2}}\over w_{+}(0) \left(h\left({1\over N}\right)-1\right)}
\end{equation}
where $h(x)=1/\left (\eta N^2(1-x)x \right)$.

The fixed point related to $h(x)$ is given by 
\begin{eqnarray}
x_{1,2}=  {1\over 2}\left(1\pm \sqrt{1-{4\over  N^{2} \eta}}\right).
\end{eqnarray}
Let us now evaluate the prefactor in Eq. (16).  We find 
\begin{eqnarray}
w_{+}(0)=k_{+}c_{0}^{2}N,
\end{eqnarray}
\begin{eqnarray}
h\left({m\over N}\right)=1,
\end{eqnarray}
\begin{eqnarray}
{h({1\over N})^{3\over2}\over h({1\over N})-1}=\sqrt{{1\over N \eta}}
\end{eqnarray}
and 
\begin{eqnarray}
\phi''(x_{1}) =-N^2 \eta.
\end{eqnarray}
Let us now apply  a binomial expansion  on Eq. (17) in order to get 
\begin{eqnarray} 
x_{1} ={1\over \left(\eta N^2 \right)}+{1\over \left(\eta N^2 \right)^2}+{2\over \left(\eta N^2 \right)^3}.
\end{eqnarray}
As approximation, let us take 
\begin{eqnarray}
h(x)\approx  {1\over N^{2} \eta x}
\end{eqnarray}
and evaluate 
\begin{eqnarray}
\phi(m/N)-\phi(1/N)&=& \int_{1/N}^{x_{1}} \log \left(h(x) \right)dx \nonumber \\
&=&{1\over \left(\eta N^2 \right)}+{1\over \left(\eta N^2 \right)^2}-{1\over N}+{\log \left(\eta N\right)\over N}.
\end{eqnarray}
Finally, substituting Eqs. (18-21) and Eq. (24 )in Eq. (16) leads to 
\begin{eqnarray} 
T_{b}=  {\sqrt{2\pi}\over k_+ c_{0}^2 N}\exp \left({{{1\over \eta N }+{1\over \left(\eta N \right)^2N}-1}}\right). 
\end{eqnarray} 
We note here that in this regime we have $N<N_d=1/\eta$, so that the exponent in the expression above is large since $1/\eta N>>1$.  
Thus, the first sum in Eq. (2), which decreases with increasing $N$, is negligible and  $T_e \approx T_b$.  


\subsection{Case 3: cluster of size  $N>N_d$.     } 

For large clusters with channels  $N>N_d=1/\eta$ we note that the exponential term in Eq. (25) approaches a constant value.  Thus, our assymptotic estimate for $T_b$ is dominated by the prefactor, which is proportional to $\sim 1/(Nk_+ c_o^2)$. 
However, we should note that the assymptotic approximation itself breaks down in this scenario since the fixed point at $x_1$ is small i.e. we are in the discrete bistable regime.   In this case, as discussed in the text, the MFPT can be approximated as the MFPT to the first few channel openings.  Specifically, if we consider the MFPT to two open channels $(n_i=0,n_f=2)$ we get
\begin{eqnarray} 
T_{e}&\approx&{1\over w_{+}(0)}+{1\over w_+(1)}+{1\over w_{+}(0)}{w_{-}(1)\over w_{+}(1)} ,
\end{eqnarray}
which is 
\begin{eqnarray} 
&T_e\approx& {1\over  k_{+} Nc_{0}^2} + {1\over  k_{+} (N-1)(c_o+g)^2 }+ \frac{1}{k_+ N c_o^2}  \frac{k_-}{k_+(N-1)(c_o+g)^2}.
\end{eqnarray}
Now, since our physiological parameters require that  $c_o<<g$ and $N>>1$ we can make the approximation that  $c_o+g \approx g$ and $N-1\approx N$, so that 
\begin{eqnarray} 
&T_e\approx& {1\over  k_{+} Nc_{0}^2} + {1\over  k_{+} N g^2 }+ \frac{1}{k_+ N c_o^2} \left( \frac{1}{\eta N} \right)   , \\
&T_e\approx& {1\over  k_{+} Nc_{0}^2} \left(  1+  \frac{1}{\eta N} + \epsilon^2 \right) ,
\end{eqnarray}
where $\epsilon=c_o/g$.  For the range of physiological parameters we note that $\epsilon^2 << 1/\eta N$, so that we have
\begin{eqnarray} 
&T_e\approx&{1\over  k_{+} Nc_{0}^2 }\left(1+{1\over \eta N}\right).
\end{eqnarray}
 
\subsection{Case 4: clusters of size  $N>>N_d$ } 
For  $N>>N_d$ the second term in Eq. (30) is small and we have 
\begin{eqnarray} 
T_{e}\approx {1\over  k_{+}Nc_{0}^2  }.
\end{eqnarray} 
which is simply the MFPT to one open channel in the cluster. 

\begin{thebibliography}{40}
\bibitem{pur} P. Pury, M. Caceres, Mean first-passage and residence times of random walks on asymmetric disordered chains, J. Phys. A: Math. Gen., {\bf 36},  2695 (2003).
\bibitem{do1}C. R. Doering, K. V. Sargsyan and  L. M Sander, Extinction Times for Birth-Death Processes:  Exact Results, Continuum Asymptotics, and the Failure of the Fokker-Planck Approximation, SIAM Journal of Multiscale Modeling and Simulations  {\bf 3} (2), 283-299  (2005).
\end{thebibliography}


\end{document}
