# Supplementary material for: The Timing Statistics of Spontaneous Calcium Release in Cardiac Myocytes
Source: PLoS One. 2013 May 17;8(5):e62967. doi: 10.1371/journal.pone.0062967 (PMC3656860; doi:10.1371/journal.pone.0062967)
Supplement: Appendix S2 — Analysis of the variance of the first passage time distribution. A detailed derivation of Eq. 33 is given. (TEX) [file pone.0062967.s002.tex]

%% AMS-LaTeX Created by Wolfram Mathematica 7.0 : www.wolfram.com

\documentclass[12pt]{article}
\usepackage{graphics}
\usepackage{epsfig} 
\usepackage{hyperref}
\usepackage{graphics}
\usepackage{color}      % use if color is used in text
\usepackage{graphicx}


\begin{document}


\title {\bf Supporting Material:  Appendix S2}
\date{}
\maketitle


\section{The mean first passage time for   time varying SR load} 

\subsection{MFPT  for a single cell} 

In the case of time varying SR load, as  discussed in  the manuscript, the first  passage  distribution (FPD)  which is denoted by $P(t)$ is given as 
\begin{eqnarray} 
P(t)=\left({1\over T_{M}}\right)\Theta(t-t_{c})\exp\left(-{t-t_c \over T_M}\right)
\end{eqnarray} 
where 
\begin{eqnarray} 
T_{M}={\beta \over k_{+}c_{o}^2 M}
\end{eqnarray}
and $t_{c}$ is refractory duration time.
The MFPT  is  evaluated as 
\begin{eqnarray} 
T&=&\int_{0}^{\infty}tP(t)dt= \int_{t_{c}}^{\infty}\left({t\over T_{M}}\right)\exp\left(-{t-t_c \over T_M}\right)dt \nonumber \\
 &=& t_{c}+T_{M}.
\end{eqnarray}

\subsection{The timing distribution of SCR across an ensemble of cells}

Let us now compute the timing distribution of SCR in tissue.  Given $P_{i}(t)$  as  the FPD for $i^{th}$  cell (see Eq. (32)), the number of cells in a tissue  in which SR occurs in the time interval $[t, t+dt]$ is given by $K P_R(t)dt$, where the distribution is then given by 
\begin{eqnarray} 
P_R(t)&=& {1\over K}\sum_{i=1}^{K} P_{i}(t)
\end{eqnarray}
The MFPT $T_{K}$ is then given by 
\begin{eqnarray} 
T_{K}&=&{1\over K}\sum_{i=1}^{K}\int_{0}^{\infty}tP_i(t)dt\nonumber \\
 &=&{1\over K}\sum_{i=1}^{K}\left(t_{c}^{i}+T_{M}^{i}\right)\nonumber \\
 &=& \left\langle t_{c}\right\rangle+\left\langle T_{M}\right\rangle.
\end{eqnarray}
Let us now compute the standard deviation of $P_R(t)$ which is defined as 
\begin{eqnarray} 
\sigma^{2}&=&\int_{0}^{\infty}t^{2}P_R(t)dt-\left(\int_{0}^{\infty}tP_R(t)dt\right)^2 \nonumber \\
 &=&\int_{0}^{\infty}t^{2}P_R(t)dt-T_{K}^2\nonumber \\
 &=&\int_{0}^{\infty}t^{2}P_R(t)dt-\left(\left\langle t_{c}\right\rangle^2+2\left\langle  t_{c}\right\rangle \left\langle T_{M}\right\rangle+\left\langle T_{M}\right\rangle^2\right).
\end{eqnarray}
Now what remains is to compute the first integral of Eq. (34)
\begin{eqnarray} 
\int_{0}^{\infty}t^{2}P_R(t)dt&=&{1\over K}\sum_{i=1}^{K}\int_{t_c}^{\infty}{t^2\over T_{M}^{i}}\exp \left(-{t-t_{c}^{i} \over T_{M}^{i}}\right)dt \nonumber \\
 &=&\left\langle t_{c}^2\right\rangle+2\left\langle  t_{c}T_{M}\right\rangle+2\left\langle T_{M}^2\right\rangle.
\end{eqnarray}
Substituting Eq. (38) in Eq. (37) yields 
\begin{eqnarray} 
\sigma^{2} =\left\langle t_{c}^2\right\rangle-\left\langle t_{c}\right\rangle^2+2\left\langle  T_{M}^{2}\right\rangle-\left\langle T_{M}\right\rangle^2+2\left\langle  t_{c}T_{M}\right\rangle-2\left\langle  t_{c}\right\rangle \left\langle T_{M}\right\rangle.
\end{eqnarray}
Note that the last two terms are just $2  Cov (t_c, T_M)$ which is zero since $t_c$ and $T_M$ are independent.     Hence, Eq. (37) simplifies to
\begin{eqnarray} 
\sigma^{2} &=&\sigma_{c}^{2}+\sigma_{M}^{2}
\end{eqnarray}
where 
\begin{eqnarray} 
\sigma_{c}^{2}=\left\langle t_{c}^2\right\rangle-\left\langle t_{c}\right\rangle^2
\end{eqnarray}
and 
\begin{eqnarray} 
\sigma_{M}^{2}=2\left\langle  T_{M}^{2}\right\rangle-\left\langle T_{M}\right\rangle^2.
\end{eqnarray}

\end{document}
